# Supplementary material for: A Novel Label-Free Electrochemical Immunosensor for the Detection of Thyroid Transcription Factor 1 Using Ribbon-like Tungsten Disulfide-Reduced Graphene Oxide Nanohybrids and Gold Nanoparticles
Source: Molecules. 2024 Jan 22;29(2):552. doi: 10.3390/molecules29020552 (PMC10819751; doi:10.3390/molecules29020552)
Supplement: Supplementary file 1 [file molecules-29-00552-s001.zip]

Archive with 1 entries (1 files):
- molecules-2737661-supplementary.pdf
